# Supplementary material for: Global Prevalence of Zika and Chikungunya Coinfection: A Systematic Review and Meta-Analysis
Source: Diseases. 2024 Jan 31;12(2):31. doi: 10.3390/diseases12020031 (PMC10888207; doi:10.3390/diseases12020031)
Supplement: Supplementary file 1 [file diseases-12-00031-s001.zip]

Archive with 5 entries (4 files):
- diseases-2750000-supplementary/
- diseases-2750000-supplementary/Figure S1_Subgroup analyses.pdf
- diseases-2750000-supplementary/Figure S2_Sensitivity analyses.pdf
- diseases-2750000-supplementary/Table S1_Search Strategies.pdf
- diseases-2750000-supplementary/Table S2_Quality assessment.pdf
